# Supplementary material for: Extracellular Vesicles from Human Cerebrospinal Fluid Are Effectively Separated by Sepharose CL-6B—Comparison of Four Gravity-Flow Size Exclusion Chromatography Methods
Source: Biomedicines. 2022 Mar 27;10(4):785. doi: 10.3390/biomedicines10040785 (PMC9032713; doi:10.3390/biomedicines10040785)
Supplement: Supplementary file 1 [file biomedicines-10-00785-s001.zip]

Archive with 1 entries (1 files):
- biomedicines-1622661-supplementary.pdf
